# Supplementary material for: Synthesis and Reactions of 3-Halogenated 2-CF3-Indoles
Source: Molecules. 2022 Dec 12;27(24):8822. doi: 10.3390/molecules27248822 (PMC9785211; doi:10.3390/molecules27248822)
Supplement: Supplementary file 1 [file molecules-27-08822-s001.zip]

Archive with 1 entries (1 files):
- molecules-2079731-supplementary.pdf
